# Supplementary material for: Gaps in global wildlife trade monitoring leave amphibians vulnerable
Source: eLife. 2021 Aug 12;10:e70086. doi: 10.7554/eLife.70086 (PMC8425949; doi:10.7554/eLife.70086)
Supplement: Source code 2. [file elife-70086-code2.zip › 02_Retrieve web data.R]

library(dplyr)
library(stringr)
library(downloader)
library(Rcrawler)

# searchResults <- read.csv(file = "./Data/Search Page Results/Search Results - FILLED.csv",
#                           stringsAsFactors = FALSE)
# 
# # total number of sites reviewed from search results
# dim(searchResults)[1]
# 
# targetSites <- searchResults %>% 
#   filter(!is.na(method), !duplicated(target))
# 
# # number of suitable sites to search
# dim(targetSites)[1]
# 
# # place to store the web pages
# dir.create("./Data/WebData/")
# 
# targetSites$webID <- paste0("web", str_pad(1:length(targetSites$link), 3, "left", "0"))
# 
# write.csv(targetSites, file = "./Data/Target Websites.csv",
#           row.names = FALSE)
# 
# targetSitesCensored <- targetSites
# targetSitesCensored$link <- "REDACTED"
# targetSitesCensored$target <- ifelse(!is.na(targetSitesCensored$target),
#                              "REDACTED",
#                              targetSitesCensored$target)
# targetSitesCensored$refine <- ifelse(!is.na(targetSitesCensored$refine),
#                              "REDACTED",
#                              targetSitesCensored$refine)
# 
# write.csv(targetSitesCensored, file = "./Data/Target Websites Censored.csv",
#           row.names = FALSE)

targetSites <- read.csv(file = "./Data/Target Websites.csv", stringsAsFactors = FALSE)

n_distinct(targetSites$webID)

# Single ------------------------------------------------------------------

singleTargets <- targetSites %>% 
  filter(method == "single")

for(url in singleTargets$target){
  # url <- singleTargets$target[47]
  fold <- singleTargets$webID[singleTargets$target == url]
  dir.create(paste0("./Data/WebData/", fold), showWarnings = FALSE)
  
  if(!length(gsub("_complete.txt", "", list.files(path = "./Data/WebData", pattern = ".txt"))) == 0){
    if(fold %in% 
       gsub("_complete.txt", "", list.files(path = "./Data/WebData", pattern = ".txt"))){
      print(paste0("Skipped: ", url, " --- ", 
                   match(url, singleTargets$target), "/", length(singleTargets$target)))
      {next}
    } # check the complete files
  } # zero complete files if
  
  print(paste0("Start: ", url, " --- ", 
               match(url, singleTargets$target), "/", length(singleTargets$target)))
  
  dir.create(path = paste0("./Data/WebData/", fold))
  # check for multiple pages
  if(str_detect(url, ";")){
    url <- str_split(url, ";")[[1]]
  }
  # cycle through the different single targets or get the single page
  for(turl in url){
    if(length(list.files(paste0("./Data/WebData/", fold), pattern = "html")) == 0){
      download(url = turl, paste0("./Data/WebData/", fold, "/1.html"))
    } else {
      num <- length(list.files(paste0("./Data/WebData/", fold), pattern = "html")) + 1
      download(url = turl, paste0("./Data/WebData/", fold, "/", num, ".html"))
    }
  }
  
  cat(file = paste0("./Data/WebData/", fold, "_complete.txt"), url)
} # end of url loop


# Cycle -------------------------------------------------------------------

cycleTargets <- targetSites %>% 
  filter(method == "cycle" | method == "multiplecycle")

for(url in cycleTargets$target){
  
  # url <- cycleTargets$target[18]
  fold <- cycleTargets$webID[cycleTargets$target == url]
  spages <- cycleTargets$spages[cycleTargets$target == url]
  
  if(!length(gsub("_complete.txt", "", list.files(path = "./Data/WebData", pattern = ".txt"))) == 0){
    if(fold %in% 
       gsub("_complete.txt", "", list.files(path = "./Data/WebData", pattern = ".txt"))){
      print(paste0("Skipped: ", url, " --- ", 
                   match(url, cycleTargets$target), "/", length(cycleTargets$target)))
      {next}
    } # check the complete files
  } # zero complete files if
  
  print(paste0("Start: ", url, " --- ", 
               match(url, cycleTargets$target), "/", length(cycleTargets$target)))
  
  dir.create(path = paste0("./Data/WebData/", fold))
  
  if(str_detect(url, ";")){
    url <- str_split(url, ";")[[1]]
    spages <- str_split(spages, ";")[[1]]
  }
  
  for(nurl in 1:length(url)){
    urlPages <- str_replace(rep(url[nurl], as.numeric(spages[nurl])+1), "#",
                            as.character(seq(0, spages[nurl], 1)))
    for(page in 1:length(urlPages)){
      # page <- 1
      urlP <- urlPages[page]
      res <- try(
        download(url = urlP, paste0("./Data/WebData/", fold, "/",
                                    length(list.files(path = paste0("./Data/WebData/", fold),
                                                      pattern = "html"))+1, ".html")))
      # if(!res == 0){
      #   {break}
      # }
      Sys.sleep(10)
    }
  }
  
  cat(file = paste0("./Data/WebData/", fold, "_complete.txt"), url)
} # end of url loop


# Level 1 -----------------------------------------------------------------

level1Targets <- targetSites %>% 
  filter(method == "level1")

# remove problem URLs
level1Targets <- level1Targets[!level1Targets$webID %in% c("web010"),]

for(base in level1Targets$target){
  # base <- level1Targets$target[1]
  
  fold <- level1Targets$webID[level1Targets$target == base]
  
  if(!length(gsub("_complete.txt", "", list.files(path = "./Data/WebData", pattern = ".txt"))) == 0){
    if(fold %in%
       gsub("_complete.txt", "", list.files(path = "./Data/WebData", pattern = ".txt"))){
      print(paste0("Skipped: ", base, " --- ", 
                   match(base, level1Targets$target), "/", length(level1Targets$target)))
      {next}
    } # check the complete files
  } # zero complete files if
  
  print(paste0("Start: ", base, " --- ", 
               match(base, level1Targets$target), "/", length(level1Targets$target)))
  
  if(!is.na(level1Targets$refine[level1Targets$target == base])){
    crawl.res <- Rcrawler(Website = base,
                          DIR = paste0("./Data/WebData/", fold),
                          MaxDepth = 1, RequestsDelay = 20, Obeyrobots = FALSE,
                          crawlUrlfilter = level1Targets$refine[level1Targets$target == base])
  } else {
    crawl.res <- Rcrawler(Website = base,
                          DIR = paste0("./Data/WebData/", fold),
                          MaxDepth = 1, RequestsDelay = 20, Obeyrobots = FALSE)
  } # end of keyword refinement
  
  write.csv(x = INDEX, file = paste0("./Data/WebData/", fold, "_INDEX.csv"), row.names = FALSE)
  
  cat(file = paste0("./Data/WebData/", fold, "_complete.txt"), base)
} # end of url loop


# Cycle Level 1 -----------------------------------------------------------

level1CycleTargets <- targetSites %>% 
  filter(method == "cycle,level1")

for(url in level1CycleTargets$target){
  # url <- level1CycleTargets$target[1]
  fold <- level1CycleTargets$webID[level1CycleTargets$target == url]
  spages <- level1CycleTargets$spages[level1CycleTargets$target == url]
  
  if(!length(gsub("_complete.txt", "", list.files(path = "./Data/WebData", pattern = ".txt"))) == 0){
    if(fold %in% 
       gsub("_complete.txt", "", list.files(path = "./Data/WebData", pattern = ".txt"))){
      print(paste0("Skipped: ", url, " --- ", 
                   match(url, level1CycleTargets$target), "/", length(level1CycleTargets$target)))
      {next}
    } # check the complete files
  } # zero complete files if
  
  print(paste0("Start: ", url, " --- ", 
               match(url, level1CycleTargets$target), "/", length(level1CycleTargets$target)))
  
  dir.create(path = paste0("./Data/WebData/", fold))
  
  surlPages <- str_replace(rep(url, as.numeric(spages)+1), "#",
                                        as.character(seq(0, spages, 1)))
  
  for(page in 1:length(surlPages)){
    # page <- 1
    urlP <- surlPages[page]
    
    res <- try(
      download(url = urlP, paste0("./Data/WebData/", fold, "/",
                                   length(list.files(path = paste0("./Data/WebData/", fold),
                                                     pattern = "html"))+1, ".html"))
    )
    
    if(!res == 0){
      {break}
    } else {
      
      if(!is.na(level1CycleTargets$refine[level1CycleTargets$target == url]) &
         !level1CycleTargets$refine[level1CycleTargets$target == url] == ""){
        crawl.res <- Rcrawler(Website = urlP,
                              DIR = paste0("./Data/WebData/", fold),
                              MaxDepth = 1, RequestsDelay = 20, Obeyrobots = FALSE,
                              crawlUrlfilter = level1CycleTargets$refine[level1CycleTargets$target == url])
      } else {
        crawl.res <- Rcrawler(Website = urlP,
                              DIR = paste0("./Data/WebData/", fold),
                              MaxDepth = 1, RequestsDelay = 20, Obeyrobots = FALSE)
      } # end of keyword refinement
      
      write.csv(x = INDEX,
                file = paste0("./Data/WebData/", fold, "/", page, "_", fold, "_INDEX.csv"),
                row.names = FALSE)
      
    } # end of res check
    
    Sys.sleep(10)
  }
  
  cat(file = paste0("./Data/WebData/", fold, "_complete.txt"), url)
  
} # end of url loop

folders <- level1CycleTargets$webID

# so this loop cleans up the repeated scrapings, moving the unique pages to the
# top level of the website folder, this format will match the single and cycle
# page outputs, we won't have to do this for the scraped only pages because
# they retain unique IDs, the repeated scrape didn't hence the ugly renaming
# procedure
for(fold in folders){
  print(fold)
  # fold <- folders[1]
  # get all the INDEX files that have the urls in them
  indices <- list.files(paste0("./Data/WebData/", fold), pattern = "INDEX.csv")
  subfolders <- list.files(paste0("./Data/WebData/", fold), pattern = "-")

  # subfold <- subfolders[1]

  index.list <- vector(mode = "list", length = length(indices))
  for(i in 1:length(indices)){
    # i <- 1
    ind.file <- indices[i]

    index <- read.csv(file = paste0("./Data/WebData/", fold, "/", ind.file),
                      stringsAsFactors = FALSE)
    if(dim(index)[1] == 0){
      {next}
    }
    index$subfoldnum <- i
    index.list[[i]] <- index
  }
  index.df <- do.call(rbind, index.list)

  # determine which pages are unique and are to be kept
  unique.index <- index.df[!duplicated(index.df$Url),]

  # # first rename the manually downloaded pages in the website root # fixed mistake
  # # in scraping code so this won't happen again ### remove from final code
  # file.rename(from = file.path(paste0("./Data/WebData/", fold),
  #                              list.files(paste0("./Data/WebData/", fold), pattern = "html")),
  #             to = file.path(paste0("./Data/WebData/", fold),
  #                            paste0(seq(1, length(list.files(paste0("./Data/WebData/", fold), pattern = "html")), 1), " .html")))

  for(subf in unique(unique.index$subfoldnum)){
    # subf <- index.df$subfoldnum[duplicated(index.df$Url)][1]
    # subf <- unique(unique.index$subfoldnum)[2]
    subfolder.dir <- paste0("./Data/WebData/", fold, "/", subfolders[subf])

    html.files <- list.files(subfolder.dir, pattern = "html")

    unique.html <- html.files[html.files %in%
                                paste0(unique.index$Id[unique.index$subfoldnum == subf], " .html")]

    if(length(unique.html) == 0){
      {next}
    }

    newnames.seq <- seq(length(list.files(paste0("./Data/WebData/", fold), pattern = "html")) + 1,
                        length(list.files(paste0("./Data/WebData/", fold), pattern = "html")) +
                          length(unique.html), 1)

    file.rename(from = file.path(subfolder.dir, unique.html),
                to = file.path(paste0("./Data/WebData/", fold), paste0(newnames.seq, " .html")))
  }

} # end of folders loop

# Level 2 -----------------------------------------------------------------

level2Targets <- targetSites %>% 
  filter(method == "level2")

# remove problem URLs
level2Targets <- level2Targets[!level2Targets$webID %in% c("web010"),]

for(base in level2Targets$target){
  # base <- level1Targets$target[1]
  
  fold <- level2Targets$webID[level2Targets$target == base]
  
  if(!length(gsub("_complete.txt", "", list.files(path = "./Data/WebData", pattern = ".txt"))) == 0){
    if(fold %in%
       gsub("_complete.txt", "", list.files(path = "./Data/WebData", pattern = ".txt"))){
      print(paste0("Skipped: ", base, " --- ", 
                   match(base, level2Targets$target), "/", length(level2Targets$target)))
      {next}
    } # check the complete files
  } # zero complete files if
  
  print(paste0("Start: ", base, " --- ", 
               match(base, level2Targets$target), "/", length(level2Targets$target)))
  
  if(!is.na(level2Targets$refine[level2Targets$target == base])){
    crawl.res <- Rcrawler(Website = base,
                          DIR = paste0("./Data/WebData/", fold),
                          MaxDepth = 2, RequestsDelay = 20, Obeyrobots = FALSE,
                          crawlUrlfilter = level2Targets$refine[level2Targets$target == base])
  } else {
    crawl.res <- Rcrawler(Website = base,
                          DIR = paste0("./Data/WebData/", fold),
                          MaxDepth = 2, RequestsDelay = 20, Obeyrobots = FALSE)
  } # end of keyword refinement
  
  write.csv(x = INDEX, file = paste0("./Data/WebData/", fold, "_INDEX.csv"), row.names = FALSE)
  
  cat(file = paste0("./Data/WebData/", fold, "_complete.txt"), base)
} # end of url loop


# PDF ---------------------------------------------------------------------

pdfTargets <- targetSites %>% 
  filter(method == "pdf")

for(url in pdfTargets$target){
  # url <- singleTargets$target[47]
  fold <- pdfTargets$webID[pdfTargets$target == url]
  dir.create(paste0("./Data/WebData/", fold), showWarnings = FALSE)
  
  if(!length(gsub("_complete.txt", "", list.files(path = "./Data/WebData", pattern = ".txt"))) == 0){
    if(fold %in% 
       gsub("_complete.txt", "", list.files(path = "./Data/WebData", pattern = ".txt"))){
      print(paste0("Skipped: ", url, " --- ", 
                   match(url, pdfTargets$target), "/", length(pdfTargets$target)))
      {next}
    } # check the complete files
  } # zero complete files if
  
  print(paste0("Start: ", url, " --- ", 
               match(url, pdfTargets$target), "/", length(pdfTargets$target)))
  
  dir.create(path = paste0("./Data/WebData/", fold))
  # check for multiple pages
  if(str_detect(url, ";")){
    url <- str_split(url, ";")[[1]]
  }
  # cycle through the different single targets or get the single page
  for(turl in url){
    if(length(list.files(paste0("./Data/WebData/", fold), pattern = "pdf")) == 0){
      download(url = turl, paste0("./Data/WebData/", fold, "/1.pdf"),
               mode="wb")
    } else {
      num <- length(list.files(paste0("./Data/WebData/", fold), pattern = "pdf")) + 1
      download(url = turl, paste0("./Data/WebData/", fold, "/", num, ".pdf"),
               mode="wb")
    }
  }
  
  cat(file = paste0("./Data/WebData/", fold, "_complete.txt"), url)
} # end of url loop
