# Supplementary material for: Gaps in global wildlife trade monitoring leave amphibians vulnerable
Source: eLife. 2021 Aug 12;10:e70086. doi: 10.7554/eLife.70086 (PMC8425949; doi:10.7554/eLife.70086)
Supplement: Source code 11. [file elife-70086-code11.zip]

Archive with 1 entries (1 files):
- 11_Get description years.R
